# Supplementary material for: Characterization of Staphylococcus aureus Isolates from Bovine Mastitis and Bulk Tank Milk: First Isolation of Methicillin-Susceptible Staphylococcus aureus in Japan
Source: Microorganisms. 2022 Oct 26;10(11):2117. doi: 10.3390/microorganisms10112117 (PMC9696108; doi:10.3390/microorganisms10112117)
Supplement: Supplementary file 1 [file microorganisms-10-02117-s001.zip]

Archive with 3 entries (3 files):
- Supplementary Figure S1.docx
- Supplementary Table S1.xlsx
- Supplementary Table S2.xlsx
