# Supplementary material for: Characterization of Staphylococcus aureus Isolates from Bovine Mastitis and Bulk Tank Milk: First Isolation of Methicillin-Susceptible Staphylococcus aureus in Japan
Source: Microorganisms. 2022 Oct 26;10(11):2117. doi: 10.3390/microorganisms10112117 (PMC9696108; doi:10.3390/microorganisms10112117)
Supplement: Supplementary file 1 [file microorganisms-10-02117-s001.zip › Supplementary Table S1.xlsx]

## Sheet: Suppl Tables S1
Supplementary Table S1. Oligonucleotide primers used for MLST, spa, coa, toxin, and tetracycline resistant genes analysis
Typing or Gene	Gene or Type	Primer	Nucleotide sequence (5’to 3’)	length (bp)	Tm (℃)
MLST typing	arcC	arcC-F	TGTCATTGCATTAGGCGGTA	784	63.9
		arcC-R	CTTACCTTGTGCCGCGTATT		63.7
	aroE	aroE-F	GCAAAGAGAAACGCGATGTT	807	64.1
		aroE-R	GCGCTCTGCTTCCTCTAAAA		63.5
	glpF	glpF-F	TTGACAACGCTTTCATATCG	867	61.2
		glpF-R	GCAATTGCACAACCAATATTAAA		62.2
	gmk	gmk-F	TCCACCTTCTTCTTCATATCATTCG	981	65.9
		gmk-R	ATCAATTTCACGCGCTCTTT		63.5
	pta	pta-F	GGTGACGTGGCATTATGAAA	830	63.3
		pta-R	ACCTGGTACAATCGCAGCAT		64.4
	tpi	tpi-F	CCAGCAATTCAATTAGATGC	791	59.7
		tpi-R	TAAGCCACTCGCTTCGATTT		63.6
	yqiL	yqiL-F	CCGATTGCCCAAACAAATTA	934	64.2
		yqiL-R	GCACCATCATTGATTCCTGA		63.5
spa typing	spa	spa-F	AGACGATCCTTCGGTGAGC	375	64.4
		spa-R	GCTTTTGCAATGTCATTTACTG		61.1
coa tping	type I	coa I-F	GCATTGGATATTTTAGAGAC	644	52.8
		coa 1-R	TCAAAACCTTCACTGTGATT		57.1
	type II	coa II-F	AGAGGCACAATTTACTGGA	342	57.2
		coa II-R	CCATCTTTATCAAACTGC		52.8
	type III	coa III-F	GCTCTATATTATTTGGAAGACT	310	52.7
		coa III-R	GAAAATCATCCAGTGCTCTC		58.8
	type IV	coa IV-F	AAAGTGAAAATCCACATTCTAG	490	56.4
		coa IV-R	TCTCTATTTTCAGGCTTATTA		52.6
	type V	coa V-F	GAGAAAGATATTTAAAAGCTGG	482	55.5
		coa V-R	TTCTTTGTTATCTTTAGGGCT		56.3
	type VI	coa VI-F	TTACTTTTGGGGGAAAATCG	269	62.4
		coa VI-R	CCATAGTTAGATTATATACAC		44.6
	type VII	coa VII-F	TTCATTTACTGGATCAGC	217	53.2
		coa VII-R	GTTAAATCGCCAAGATCG		58.2
	type VIII	coa VIII-F	CACTTATTACTGGGGAGT	358	51
		coa VIII-R	CTTTTTCGACTGTATATCATC		52.9
	type VIa	coa VIa-F	GTGAATCTGAAACAAAATCGCCAGTA	482	67.6
		coa VIa-R	GTTAAATTGAGGTCTCGCTGG		62.4
	type VIb	coa VIb-F	GTTGAAGAAACGAAAAAAGCAGTTAAAG	341	65.5
		coa VIb-R	GTATAATTATCGCTTAATGATGGTCTGT		62.1
	coa type VIc	coa VIc-F	GAAGTCTTTTGACAAAACTAG	177	52.4
		coa VIc-R	ATTCGGTTAGGGTTATCAGA		57.5
toxin	Panton-Valentine leukocidin chain S	lukSPV-F	GTCGTTAGGAATAATCACTCC	423	56.7
		lukSPV-R	CCTGTTGATGGACCACTATTAA		60.3
	Panton-Valentine leukocidin chain F	lukFPV-F	TAGATAAAAGAACTAATTTCAA	364	49.7
		lukFPV-R	TGAGTTGCTCTATTTTCATC		54.3
	Leukotoxin LukD	lukD-F	CTTATCAGGTGGATTGAATG	526	56.9
		lukD-R	CTATACTCCAGGATTAGTTTCT		52.6
	Leukocidin LukM	lukM-F	AACGTGTTTTAATAGCGTCATC	792	59.6
		lukM-R	CACTTCTTACTAATGCTGGGTA		57.5
	Alpha-haemolysin precursor	hla-F	TGCCGCAGATTCTGATATTAA	845	62
		hla-R	TTTCTGAAGAACGATCTGTCCA		63.6
	Beta-haemolysin precursor	hlb-F	GCGGTTGTGGATTCGATAAT	524	63.5
		hlb-R	GGCTTTGATTGGGTAATGATC		62
	Delta-haemolysin precursor	hld-F	GGGATGGCTTAATAACTCATACTT	236	60
		hld-R	CAGAGATGTGATGGAAAATAGTTGA		62.9
	Gamma-haemolysin components A and C	hlgAC-F	AATTCATTTGTTACACCGAATG	1245	60.1
		hlgAC-R	GCCATCGCATAGCTTTAACA		62.6
	Enterotoxin A	sea-F	GAAAAAAGTCTGAATTGCAGGGAACA	561	68.6
		sea-R	CAAATAAATCGTAATTAACCGAAGGTTC		64.9
	Enterotoxin B	seb-F	TCGCATCAAACTGACAAACG	477	64.8
		seb-R	GCAGGTACTCTATAAGTGCC		55.5
	Enterotoxin C	sec4-F	GACATAAAAGCTAGGAATTT	258	51.8
		sec4-R	AAATCGGATTAACATTATCC		54.5
	Enterotoxin D	sed-F	CTAGTTTGGTAATATCTCCT	318	49.1
		sed-F	TAATGCTATATCTTATAGGG		47.9
	Enterotoxin E	see-F	GGGAAAAAAGTAGACTTATATGGTG	348	59.7
		see-R	ATCATAACTTACCGTGGACC		57.8
	Enterotoxin G	seg-F	AATTATGTGAATGCTCAACCCGATC	641	67.5
		seg-R	AAACTTATATGGAACAAAAGGTACTAGTTC		61
	Enterotoxin H	seh-F	CAATCACATCATATGCGAAAGCAG	375	67.2
		seh-R	CATCTACCCAAACATTAGCACC		62
	Enterotoxin I	sei-F	CTCAAGGTGATATTGGTGTAGG	577	59.9
		sei-R	AAAAAACTTACAGGCAGTCCATCTC		64.3
	Enterotoxin J	sej-F	CTACAGAACCAAAGGTAGAC	633	52.8
		sej-R	AAGGGTATCTCTGAAAAGAT		53.4
	Enterotoxin L	sel2-F	TACTAGTTCTTTTTACACCCAACG	1018	60
		sel2-R	AGGATACGGTCTTCCAGAAA		60.1
	Enterotoxin M	sem-F	ATCATATCGCAACCGCTGAT	626	64.2
		sem-R	TTCAGTTTCGACAGTTTTGTTGTC		64
	Enterotoxin N	sen-F	ATGAGATTGTTCTACATAGCTGCAAT	680	62.8
		sen-R	AACTCTGCTCCCACTGAAC		59.4
	Enterotoxin O	seo-F	AAATGATTCTTTATGCTCCG	300	58.2
		seo-R	AAAGCACATTGTCATGGTGA		61.6
	Toxic shock syndrome toxin 1	tst-F	TTTTTTATCGTAAGCCCTTTGTTGC	550	66.4
		tst-R	CACCCGTTTTATCGCTTGAA		64.6
tetracycline genes	tetG	tetG-F	GCTCGGTGGTATCTCTGCTC	468	63.4
		tetG-R	AGCAACAGAATCGGGAACAC		64
	tetK	tetK-F	TCGATAGGAACAGCAGTA	169	54
		tetK-R	CAGCAGATCCTACTCCTT		54.1
	tetL	tetL-F	TCGTTAGCGTGCTGTCATTC	267	64
		tetL-R	GTATCCCACCAATGTAGCCG		64
	tetM	tetM-F	GTGGACAAAGGTACAACGAG	406	59.6
		tetM-R	CGGTAAAGTTCGTCACACAC		60.6
	tetO	tetO-F	AACTTAGGCATTCTGGCTCAC	515	62.1
		tetO-R	TCCCACTGTTCCATATCGTCA		65.2
	tetS	tetS-F	CATAGACAAGCCGTTGACC	667	60.7
		tetS-R	ATGTTTTTGGAACGCCAGAG		63.8
