# Supplementary material for: Characterization of Staphylococcus aureus Isolates from Bovine Mastitis and Bulk Tank Milk: First Isolation of Methicillin-Susceptible Staphylococcus aureus in Japan
Source: Microorganisms. 2022 Oct 26;10(11):2117. doi: 10.3390/microorganisms10112117 (PMC9696108; doi:10.3390/microorganisms10112117)
Supplement: Supplementary file 1 [file microorganisms-10-02117-s001.zip › Supplementary Table S2.xlsx]

## Sheet: Suppl Table S2
	Supplementary Table S2. Properties of S. aureus isolates
No.	Isolate	Farm	Typing			coa type		Toxin																						Toxin pattern		MIC (µg/ml)b								Treatment history
			ST	CC	spa			lukS	lukF	lukD	lukM	hla	hlb	hld	hlg	sea	seb	sec	sed	see	seg	seh	sei	sej	sel2	sem	sen	seo	tst			ABPC	OX	CP	CEZ	TET	SM	KM	EM
1	SA3	A	705	705	t529	VIb		－	－	＋	＋	＋	＋	＋	＋	－	－	－	－	－	＋	－	＋	－	－	+	+	+	－	4		0.25	0.25	4	0.25	0.25	8	2	0.25
2	SA14	A	705	705	t529	VIb		－	－	＋	＋	＋	＋	＋	＋	－	－	＋	－	－	＋	－	＋	－	+	+	+	+	+	5		0.25	0.25	4	0.25	0.25	8	2	0.25
3	SA28	A	705	705	t529	VIb		－	－	＋	＋	＋	＋	＋	＋	－	－	－	－	－	＋	－	＋	－	－	+	+	+	－	4		0.5	0.125	4	0.25	0.25	8	2	0.25
4	SA4	B	4894	398	t3934	VII		－	－	－	－	＋	＋	＋	＋	－	－	－	－	－	－	－	－	－	－	－	－	－	－	1		16	0.5	4	0.5	64	8	2	0.25
5	SA21c	B	398	398	t3934	VII		－	－	－	－	＋	＋	＋	＋	－	－	－	－	－	－	－	－	－	－	－	－	－	－	1		0.5	0.0625	4	0.25	64	8	2	0.5
6	SA22c	B	398	398	t3934	VII		－	－	－	－	＋	＋	＋	＋	－	－	－	－	－	－	－	－	－	－	－	－	－	－	1		16	0.125	4	0.5	64	8	2	0.5
7	SA23c	B	398	398	t3934	VII		－	－	－	－	＋	＋	＋	＋	－	－	－	－	－	－	－	－	－	－	－	－	－	－	1		16	0.125	4	0.5	64	8	2	0.5
8	SA27	B	398	398	t3934	VII		－	－	－	－	＋	＋	＋	＋	－	－	－	－	－	－	－	－	－	－	－	－	－	－	1		8	0.25	4	0.5	64	4	2	0.5
9	SA39	B	398	398	t3934	VII		－	－	－	－	＋	＋	＋	＋	－	－	－	－	－	－	－	－	－	－	－	－	－	－	1		16	0.25	4	0.5	62	4	2	0.25
10	SA58	B	398	398	t3934	VII		－	－	－	－	＋	＋	＋	＋	－	－	－	－	－	－	－	－	－	－	－	－	+	－	3		8	0.25	4	0.5	32	8	2	0.25
11	SA59	B	705	705	t529	VIb		－	－	＋	＋	＋	＋	＋	＋	－	－	＋	－	－	＋	－	＋	－	+	+	+	+	+	5		0.25	0.125	4	0.125	0.125	8	2	0.25
12	SA5	C	NT1	705	t1201	VIb		－	－	＋	＋	＋	＋	＋	＋	－	－	－	－	－	－	－	－	－	－	－	－	－	－	2		0.25	0.25	4	0.125	0.25	8	2	0.25	ABPC
13	SA16d	C	705	705	t529	VIb		－	－	＋	＋	＋	＋	＋	＋	－	－	＋	－	－	＋	－	＋	－	+	+	+	+	+	5		0.25	0.25	4	0.125	0.25	8	4	0.25	KM
14	SA19d	C	705	705	t529	VIb		－	－	＋	＋	＋	＋	＋	＋	－	－	＋	－	－	＋	－	＋	－	+	+	+	+	+	5		0.25	0.0625	4	0.125	0.25	8	4	0.25	CEZ
15	SA20	C	705	705	t529	VIb		－	－	＋	＋	＋	＋	＋	＋	－	－	＋	－	－	＋	－	＋	－	+	+	+	+	+	5		0.25	0.0625	4	0.125	0.25	8	2	0.25
16	SA29	C	705	705	t529	VIb		－	－	＋	＋	＋	＋	＋	＋	－	－	＋	－	－	＋	－	＋	－	+	+	+	+	+	5		0.25	0.125	4	0.5	0.25	8	2	0.25
17	SA30	C	705	705	t529	VIb		－	－	＋	＋	＋	＋	＋	＋	－	－	＋	－	－	＋	－	＋	－	+	+	+	+	+	5		0.25	0.125	4	0.25	0.25	8	2	0.25
18	SA35	C	705	705	t529	VIb		－	－	＋	＋	＋	＋	＋	＋	－	－	＋	－	－	＋	－	＋	－	+	+	+	+	+	5		0.25	0.125	4	0.25	0.25	8	2	0.25
19	SA36	C	705	705	t529	VIb		－	－	＋	＋	＋	＋	＋	＋	－	－	＋	－	－	＋	－	＋	－	+	+	+	+	+	5		0.25	0.125	4	0.25	0.25	16	2	0.25
20	SA6	D	352	97	t267	VIc		－	－	＋	＋	＋	＋	＋	＋	－	－	－	－	－	－	－	－	－	－	－	－	－	－	2		0.5	0.25	4	0.5	0.25	16	4	0.25
21	SA7	D	NT1	705	t1201	VIc		－	－	＋	＋	＋	＋	＋	＋	－	－	－	－	－	－	－	－	－	－	－	－	－	－	2		0.5	0.25	4	0.25	0.25	16	4	0.5
22	SA38e	D	705	705	t529	VIb		－	－	＋	＋	＋	＋	＋	＋	－	－	＋	－	－	＋	－	＋	－	+	+	+	+	+	5		0.25	0.25	4	0.125	0.25	8	4	0.5
23	SA45	D	352	97	t1201	VIc		－	－	＋	＋	＋	＋	＋	＋	－	－	－	－	－	－	－	－	－	－	－	－	－	－	2		1	0.25	4	0.25	0.25	8	4	0.5
24	SA48	D	705	705	t529	VIb		－	－	＋	＋	＋	＋	＋	＋	－	－	＋	－	－	＋	－	＋	－	+	+	+	+	+	5		0.25	0.125	4	0.25	0.25	8	2	0.25
25	SA53	D	352	97	t267	VIc		－	－	＋	＋	＋	＋	＋	＋	－	－	－	－	－	－	－	－	－	－	－	－	+	－	3		1	0.25	4	0.5	0.125	8	4	0.5
26	SA54	D	705	705	t529	VIb		－	－	＋	＋	＋	＋	＋	＋	－	－	＋	－	－	＋	－	＋	－	+	+	+	+	+	5		0.25	0.125	4	0.125	0.125	8	2	0.25
27	SA55	D	352	97	t1201	VIc		－	－	＋	＋	＋	＋	＋	＋	－	－	－	－	－	－	－	－	－	－	－	－	+	－	3		0.5	0.25	4	0.5	0.25	8	4	0.5
28	SA56	D	352	97	t267	VIc		－	－	＋	＋	＋	＋	＋	＋	－	－	－	－	－	－	－	－	－	－	－	－	+	－	3		0.5	0.25	4	0.25	0.125	8	2	0.25
29	SA61	D	352	97	t1201	VIc		－	－	＋	＋	＋	＋	＋	＋	－	－	－	－	－	－	－	－	－	－	－	－	－	－	2		1	0.25	4	0.5	0.125	8	4	0.5
30	SA11d	E	352	97	t267	VIc		－	－	＋	＋	＋	＋	＋	＋	－	－	－	－	－	－	－	－	－	－	－	－	－	－	2		0.5	0.25	4	0.5	0.25	16	4	0.5
31	SA18d	E	352	97	t267	VIc		－	－	＋	＋	＋	＋	＋	＋	－	－	－	－	－	－	－	－	－	－	－	－	－	－	2		0.5	0.25	4	0.25	0.25	8	4	0.25	CEZ
32	SA13	F	NT1	705	t267	VIc		－	－	＋	＋	＋	＋	＋	＋	－	－	－	－	－	－	－	－	－	－	－	－	－	－	2		0.5	0.25	4	0.5	0.25	16	2	0.25
33	SA15	F	NT2	97	t267	VIc		－	－	＋	＋	＋	＋	＋	＋	－	－	－	－	－	－	－	－	－	－	－	－	+	－	3		0.5	0.25	4	0.25	0.25	8	4	0.5
34	SA24f	F	352	97	t267	VIc		－	－	＋	＋	＋	＋	＋	＋	－	－	－	－	－	－	－	－	－	－	－	－	－	－	2		0.5	0.125	4	0.25	0.25	8	4	0.5	CEZ
35	SA25f	F	352	97	t267	VIc		－	－	＋	＋	＋	＋	＋	＋	－	－	－	－	－	－	－	－	－	－	－	－	－	－	2		0.5	0.125	4	0.25	0.25	8	4	0.5	CEZ
36	SA40	F	705	705	t529	VIb		－	－	＋	＋	＋	＋	＋	＋	－	－	＋	－	－	＋	－	＋	－	+	+	+	+	+	5		8	0.125	4	0.25	0.25	8	4	0.25
37	SA41	F	352	97	t267	VIc		－	－	＋	＋	＋	＋	＋	＋	－	－	－	－	－	－	－	－	－	－	－	－	－	－	2		1	0.25	4	0.25	0.25	8	4	0.5
38	SA42	F	352	97	t267	VIc		－	－	＋	＋	＋	＋	＋	＋	－	－	－	－	－	－	－	－	－	－	－	－	－	－	2		1	0.25	4	0.25	0.25	8	4	0.5	CEZ
39	SA43	F	352	97	t267	VIc		－	－	＋	＋	＋	＋	＋	＋	－	－	－	－	－	－	－	－	－	－	－	－	－	－	2		1	0.25	4	0.25	0.25	8	4	0.5
40	SA12	G	705	705	t529	VIb		－	－	＋	＋	＋	＋	＋	＋	－	－	＋	－	－	＋	－	＋	－	+	+	+	+	+	5		0.25	0.25	4	0.25	0.25	16	2	0.5	ABPC,CEZ
41	SA26	G	352	97	t267	VIc		－	－	＋	＋	＋	＋	＋	＋	－	－	－	－	－	－	－	－	－	－	－	－	－	－	2		0.5	0.125	4	0.5	0.25	8	4	0.5
42	SA31e	G	352	97	t267	VIc		－	－	＋	＋	＋	＋	＋	＋	－	－	－	－	－	－	－	－	－	－	－	－	－	－	2		0.5	0.25	4	0.5	0.25	8	4	0.5
43	SA32	G	352	97	t359	VIc		－	－	＋	＋	＋	＋	＋	＋	－	－	－	－	－	－	－	－	－	－	－	－	－	－	2		0.5	0.25	4	0.25	0.25	16	4	0.5
44	SA33e	G	NT2	97	t267	VIc		－	－	＋	＋	＋	＋	＋	＋	－	－	－	－	－	－	－	－	－	－	－	－	－	－	2		0.5	0.25	4	0.5	0.25	8	4	0.5
45	SA34	G	NT2	97	t359	VIc		－	－	＋	＋	＋	＋	＋	＋	－	－	－	－	－	－	－	－	－	－	－	－	＋	－	3		0.5	0.25	4	0.25	0.25	8	4	0.5
46	SA46	G	352	97	t267	VIc		－	－	＋	＋	＋	＋	＋	＋	－	－	－	－	－	－	－	－	－	－	－	－	＋	－	3		1	0.25	4	0.25	0.25	8	4	0.5
47	SA47	G	352	97	t865	VIc		－	－	＋	＋	＋	＋	＋	＋	－	－	－	－	－	－	－	－	－	－	－	－	－	－	2		1	0.25	4	0.25	0.25	8	4	0.5
48	SA49e	G	352	97	t267	VIc		－	－	＋	＋	＋	＋	＋	＋	－	－	－	－	－	－	－	－	－	－	－	－	+	－	3		1	0.25	4	0.25	0.25	8	4	0.5
49	SA52	G	705	705	t529	VIb		－	－	＋	＋	＋	＋	＋	＋	－	－	＋	－	－	＋	－	＋	－	+	+	+	+	+	5		0.25	0.125	4	0.25	0.125	8	2	0.25
50	SA１	H	352	97	t267	VIc		－	－	＋	＋	＋	＋	＋	＋	－	－	－	－	－	－	－	－	－	－	－	－	－	－	2		0.5	0.25	4	0.25	0.125	8	2	0.25
51	SA51	H	352	97	t359	VIc		－	－	＋	＋	＋	＋	＋	＋	－	－	－	－	－	－	－	－	－	－	－	－	－	－	2		0.5	0.25	4	0.25	0.125	8	4	0.5
52	SA57	I	705	705	t529	VIb		－	－	＋	＋	＋	＋	＋	＋	－	－	＋	－	－	＋	－	＋	－	+	+	+	+	+	5		0.25	0.125	4	0.125	0.25	8	2	0.25
53	SA60	I	705	705	t529	VIb		－	－	＋	＋	＋	＋	＋	＋	－	－	＋	－	－	＋	－	＋	－	+	+	+	+	+	5		0.25	0.125	4	0.125	0.125	8	2	0.25
54	SA8	J	705	705	t529	VIb		－	－	＋	＋	＋	＋	＋	＋	－	－	＋	－	－	＋	－	＋	－	+	+	+	+	+	5		0.25	0.25	4	0.25	0.25	8	2	0.25
55	SA9	K	NT2	97	t529	VIc		－	－	＋	＋	＋	＋	＋	＋	－	－	＋	－	－	＋	－	＋	－	+	+	+	+	+	5		0.5	0.25	4	0.5	0.25	16	4	0.5
56	SA10	L	352	97	t267	VIc		－	－	＋	＋	＋	＋	＋	＋	－	－	－	－	－	－	－	－	－	－	－	－	+	－	3		0.5	0.25	4	0.5	0.25	8	4	0.5
57	SA17	M	NT1	705	t529	VIb		－	－	＋	＋	＋	＋	＋	＋	－	－	＋	－	－	＋	－	＋	－	+	+	+	+	+	5		0.25	0.25	4	0.125	0.25	8	2	0.25
58	SA37	N	352	97	t359	VIc		－	－	＋	＋	＋	＋	＋	＋	－	－	－	－	－	－	－	－	－	－	－	－	＋	－	3		0.5	0.25	4	0.5	0.25	8	4	0.5	CEZ
59	SA50	O	352	97	t359	VIc		－	－	＋	＋	＋	＋	＋	＋	－	－	－	－	－	－	－	－	－	－	－	－	－	－	2		0.5	0.25	4	0.25	0.125	8	2	0.5
a latex agglutination test
b antibiotic used are: ABPC, ampicilin; OX, oxacillin; CP, chloramphenicol; CEZ, cefazolin; TET, tetracycline ; SM, streptomycin; KM, kanamycin; EM, erythromycin.
c isolated from the same cow on the same day
d recurrence bovine case
e peracute case
f isolated from the same cow on the same day
Antibiotics: ABPC, ampicillin; CEZ, cefazolin; KM, kanamycin
